# Supplementary material for: Prognosis analysis of necroptosis-related genes in colorectal cancer based on bioinformatic analysis
Source: Front Genet. 2022 Aug 15;13:955424. doi: 10.3389/fgene.2022.955424 (PMC9421078; doi:10.3389/fgene.2022.955424)
Supplement: Supplementary file 1 [file Table1.XLSX]

## Sheet: Sheet1
	ID
1	RIPK1
2	RIPK3
3	MLKL
4	TLR2
5	TLR3
6	TLR4
7	TNFRSF1A
8	PGAM5
9	ZBP1
10	NR2C2
11	HMGB1
12	CXCL1
13	USP22
14	TRAF2
15	ALDH2
16	EZH2
17	NDRG2
18	BAK1
19	BAX
20	CASP1
21	CASP3
22	CASP4
23	CASP5
24	CHMP2A
25	CHMP2B
26	CHMP3
27	CHMP4A
28	TNF
29	CHMP4B
30	CHMP4C
31	CHMP6
32	CHMP7
33	CYCS
34	ELANE
35	GSDMD
36	GSDME
37	GZMB
38	HMGB1
39	GZMA
40	IL18
41	IL1A
42	IL1B
43	IRF1
44	IRF2
45	TP53
46	TP63
47	AIM2
48	CASP6
49	CASP8
50	CASP9
51	GPX4
52	GSDMA
53	GSDMB
54	GSDMC
55	IL6
56	NLRC4
57	NLRPl
58	NLRP2
59	NLRP3
60	NLRP6
61	NLRP7
62	NOD1
63	NOD2
64	PJVK
65	PLCGl
66	PRKACA
67	PYCARD
68	SCAF11
69	TIRAP
